# Supplementary material for: A Rapid Head Organ Localization System Based on Clinically Realistic Images: A 3D Two Step Progressive Registration Method with CVH Anatomical Knowledge Mapping
Source: Bioengineering (Basel). 2024 Sep 1;11(9):891. doi: 10.3390/bioengineering11090891 (PMC11428975; doi:10.3390/bioengineering11090891)
Supplement: Supplementary file 1 [file bioengineering-11-00891-s001.zip]

Archive with 1 entries (1 files):
- bioengineering-3096642-SI.pdf
